# Supplementary material for: Inflammation-Linked Muscle Atrophy in Limb Girdle Muscular Dystrophy R1 (LGMDR1): Insights into Disease Mechanisms
Source: Curr Issues Mol Biol. 2026 Mar 30;48(4):361. doi: 10.3390/cimb48040361 (PMC13114790; doi:10.3390/cimb48040361)
Supplement: Supplementary file 1 [file cimb-48-00361-s001.zip]

Archive with 10 entries (6 files):
- cimb-4147530-supplementary/
- cimb-4147530-supplementary/Final Supplementary Files/
- cimb-4147530-supplementary/Final Supplementary Files/Supplementary figure S1.pdf
- cimb-4147530-supplementary/Final Supplementary Files/Supplementary Table S1.pdf
- cimb-4147530-supplementary/Final Supplementary Files/Supplementary Table S2.pdf
- cimb-4147530-supplementary/__MACOSX/
- cimb-4147530-supplementary/__MACOSX/Final Supplementary Files/
- cimb-4147530-supplementary/__MACOSX/Final Supplementary Files/._Supplementary figure S1.pdf
- cimb-4147530-supplementary/__MACOSX/Final Supplementary Files/._Supplementary Table S1.docx
- cimb-4147530-supplementary/__MACOSX/Final Supplementary Files/~$Supplementary Table S2.docx
